# Supplementary material for: Ethanolic Extract from Seed Residues of Sea Buckthorn (Hippophae rhamnoides L.) Ameliorates Oxidative Stress Damage and Prevents Apoptosis in Murine Cell and Aging Animal Models
Source: Foods. 2023 Sep 4;12(17):3322. doi: 10.3390/foods12173322 (PMC10487224; doi:10.3390/foods12173322)
Supplement: Supplementary file 1 [file foods-12-03322-s001.zip]

Archive with 1 entries (1 files):
- foods-2572578-supplementary.pdf
